# Supplementary material for: Evaluation of Hydroxyethyl Cellulose Grades as the Main Matrix Former to Produce 3D-Printed Controlled-Release Dosage Forms
Source: Pharmaceutics. 2022 Oct 1;14(10):2103. doi: 10.3390/pharmaceutics14102103 (PMC9609046; doi:10.3390/pharmaceutics14102103)
Supplement: Supplementary file 1 [file pharmaceutics-14-02103-s001.zip]

Archive with 1 entries (1 files):
- pharmaceutics-1853943-supplementary.pdf
